# Supplementary material for: Immunotherapy as a treatment for type 1 diabetes mellitus in children and young adults: A comprehensive systematic review and meta-analysis
Source: PLoS One. 2025 Apr 11;20(4):e0321727. doi: 10.1371/journal.pone.0321727 (PMC11990578; doi:10.1371/journal.pone.0321727)
Supplement: S1 File — Table of Article Selection: A detailed table outlining the selection process, including the total number of articles screened, reasons for exclusions, and the final studies included in the analysis, following the PRISMA guidelines. (XLSX) [file pone.0321727.s001.xlsx]

## Sheet: Article selection
Number	PMID	Title	Authors	Journal/Book	Publication Year	PMCID	NIHMS ID	DOI	Included / Excluded	Reason of Exclusion
1	31180194	An Anti-CD3 Antibody, Teplizumab, in Relatives at Risk for Type 1 Diabetes	Herold KC, Bundy BN, Long SA, Bluestone JA, DiMeglio LA, Dufort MJ, Gitelman SE, Gottlieb PA, Krischer JP, Linsley PS, Marks JB, Moore W, Moran A, Rodriguez H, Russell WE, Schatz D, Skyler JS, Tsalikian E, Wherrett DK, Ziegler AG, Greenbaum CJ; Type 1 Diabetes TrialNet Study Group.	N Engl J Med	2019	PMC6776880	NIHMS1052607	10.1056/NEJMoa1902226	Excluded	the age of the participants does not fit our inclusion cirteria
2	21719095	Teplizumab for treatment of type 1 diabetes (Protégé study): 1-year results from a randomised, placebo-controlled trial	Sherry N, Hagopian W, Ludvigsson J, Jain SM, Wahlen J, Ferry RJ Jr, Bode B, Aronoff S, Holland C, Carlin D, King KL, Wilder RL, Pillemer S, Bonvini E, Johnson S, Stein KE, Koenig S, Herold KC, Daifotis AG; Protégé Trial Investigators.	Lancet	2011	PMC3191495	NIHMS325995	10.1016/S0140-6736(11)60931-8	Included
3	12037148	Anti-CD3 monoclonal antibody in new-onset type 1 diabetes mellitus	Herold KC, Hagopian W, Auger JA, Poumian-Ruiz E, Taylor L, Donaldson D, Gitelman SE, Harlan DM, Xu D, Zivin RA, Bluestone JA.	N Engl J Med	2002			10.1056/NEJMoa012864	Excluded	couldn't retrieve the report because of our geographical region
4	23835333	Teplizumab (anti-CD3 mAb) treatment preserves C-peptide responses in patients with new-onset type 1 diabetes in a randomized controlled trial: metabolic and immunologic features at baseline identify a subgroup of responders	Herold KC, Gitelman SE, Ehlers MR, Gottlieb PA, Greenbaum CJ, Hagopian W, Boyle KD, Keyes-Elstein L, Aggarwal S, Phippard D, Sayre PH, McNamara J, Bluestone JA; AbATE Study Team.	Diabetes	2013	PMC3806618		10.2337/db13-0345	Included
5	28844471	Remodeling T cell compartments during anti-CD3 immunotherapy of type 1 diabetes	Long SA, Thorpe J, Herold KC, Ehlers M, Sanda S, Lim N, Linsley PS, Nepom GT, Harris KM.	Cell Immunol	2017	PMC5614459	NIHMS902279	10.1016/j.cellimm.2017.07.007	Excluded	The outcomes reported does not meet our inclusion criteria for the outcomes
6	23423576	Immune therapy and β-cell death in type 1 diabetes	Lebastchi J, Deng S, Lebastchi AH, Beshar I, Gitelman S, Willi S, Gottlieb P, Akirav EM, Bluestone JA, Herold KC.	Diabetes	2013	PMC3636605		10.2337/db12-1207	Excluded	the age of the participants does not fit our inclusion cirteria
7	33515070	Oral insulin immunotherapy in children at risk for type 1 diabetes in a randomised controlled trial	Assfalg R, Knoop J, Hoffman KL, Pfirrmann M, Zapardiel-Gonzalo JM, Hofelich A, Eugster A, Weigelt M, Matzke C, Reinhardt J, Fuchs Y, Bunk M, Weiss A, Hippich M, Halfter K, Hauck SM, Hasford J, Petrosino JF, Achenbach P, Bonifacio E, Ziegler AG.	Diabetologia	2021	PMC8012335		10.1007/s00125-020-05376-1	Excluded	the treatment used does meet our inclusion criteria
8	35073398	Immune and Metabolic Effects of Antigen-Specific Immunotherapy Using Multiple β-Cell Peptides in Type 1 Diabetes	Liu YF, Powrie J, Arif S, Yang JHM, Williams E, Khatri L, Joshi M, Lhuillier L, Fountoulakis N, Smith E, Beam C, Lorenc A, Peakman M, Tree T.	Diabetes	2022	PMC8965665		10.2337/db21-0728	Excluded	the age of the participants does not fit our inclusion cirteria
9	37226224	First-in-human, double-blind, randomized phase 1b study of peptide immunotherapy IMCY-0098 in new-onset type 1 diabetes	Van Rampelbergh J, Achenbach P, Leslie RD, Ali MA, Dayan C, Keymeulen B, Owen KR, Kindermans M, Parmentier F, Carlier V, Ahangarani RR, Gebruers E, Bovy N, Vanderelst L, Van Mechelen M, Vandepapelière P, Boitard C.	BMC Med	2023	PMC10210318		10.1186/s12916-023-02900-z	Excluded	the age of the participants does not fit our inclusion cirteria
10	21044870	GAD-alum treatment induces GAD65-specific CD4+CD25highFOXP3+ cells in type 1 diabetic patients	Hjorth M, Axelsson S, Rydén A, Faresjö M, Ludvigsson J, Casas R.	Clin Immunol	2011			10.1016/j.clim.2010.10.004	Excluded	The outcomes reported does not meet our inclusion criteria for the outcomes
11	28198767	Anti-Gal and Anti-Neu5Gc Responses in Nonimmunosuppressed Patients After Treatment With Rabbit Antithymocyte Polyclonal IgGs	Salama A, Evanno G, Lim N, Rousse J, Le Berre L, Nicot A, Bach JM, Brouard S, Harris KM, Ehlers MR, Gitelman SE, Soulillou JP.	Transplantation	2017			10.1097/TP.0000000000001686	Excluded	The outcomes reported does not meet our inclusion criteria for the outcomes
12	18843118	GAD treatment and insulin secretion in recent-onset type 1 diabetes	Ludvigsson J, Faresjö M, Hjorth M, Axelsson S, Chéramy M, Pihl M, Vaarala O, Forsander G, Ivarsson S, Johansson C, Lindh A, Nilsson NO, Aman J, Ortqvist E, Zerhouni P, Casas R.	N Engl J Med	2008			10.1056/NEJMoa0804328	Excluded	the age of the participants does not fit our inclusion cirteria
13	35086778	Prevention of chronic diabetic complications in type 1 diabetes by co-transplantation of umbilical cord mesenchymal stromal cells and autologous bone marrow: a pilot randomized controlled open-label clinical study with 8-year follow-up	Wu Z, Xu X, Cai J, Chen J, Huang L, Wu W, Pugliese A, Li S, Ricordi C, Tan J.	Cytotherapy	2022			10.1016/j.jcyt.2021.09.015	Excluded	the treatment used does meet our inclusion criteria
14	36817467	Intralymphatic glutamic acid decarboxylase administration in type 1 diabetes patients induced a distinctive early immune response in patients with DR3DQ2 haplotype	Puente-Marin S, Dietrich F, Achenbach P, Barcenilla H, Ludvigsson J, Casas R.	Front Immunol	2023	PMC9933867		10.3389/fimmu.2023.1112570	Excluded	The outcomes reported does not meet our inclusion criteria for the outcomes
15	36027906	Multiple BCG vaccinations for the prevention of COVID-19 and other infectious diseases in type 1 diabetes	Faustman DL, Lee A, Hostetter ER, Aristarkhova A, Ng NC, Shpilsky GF, Tran L, Wolfe G, Takahashi H, Dias HF, Braley J, Zheng H, Schoenfeld DA, Kühtreiber WM.	Cell Rep Med	2022	PMC9376308		10.1016/j.xcrm.2022.100728	Excluded	Out of the scope of the study
16	35441440	Combined therapy with CD4(+) CD25highCD127(-) T regulatory cells and anti-CD20 antibody in recent-onset type 1 diabetes is superior to monotherapy: Randomized phase I/II trial	Zieliński M, Żalińska M, Iwaszkiewicz-Grześ D, Gliwiński M, Hennig M, Jaźwińska-Curyłło A, Kamińska H, Sakowska J, Wołoszyn-Durkiewicz A, Owczuk R, Młynarski W, Jarosz-Chobot P, Bossowski A, Szadkowska A, Siebert J, Myśliwiec M, Marek-Trzonkowska N, Trzonkowski P.	Diabetes Obes Metab	2022			10.1111/dom.14723	Excluded	Use of combination therapy
17	29851415	Autoreactive T effector memory differentiation mirrors β cell function in type 1 diabetes	Yeo L, Woodwyk A, Sood S, Lorenc A, Eichmann M, Pujol-Autonell I, Melchiotti R, Skowera A, Fidanis E, Dolton GM, Tungatt K, Sewell AK, Heck S, Saxena A, Beam CA, Peakman M.	J Clin Invest	2018	PMC6063477		10.1172/JCI120555	Excluded	The outcomes reported does not meet our inclusion criteria for the outcomes
18	34214479	Imatinib therapy for patients with recent-onset type 1 diabetes: a multicentre, randomised, double-blind, placebo-controlled, phase 2 trial	Gitelman SE, Bundy BN, Ferrannini E, Lim N, Blanchfield JL, DiMeglio LA, Felner EI, Gaglia JL, Gottlieb PA, Long SA, Mari A, Mirmira RG, Raskin P, Sanda S, Tsalikian E, Wentworth JM, Willi SM, Krischer JP, Bluestone JA; Gleevec Trial Study Group.	Lancet Diabetes Endocrinol	2021	PMC8494464	NIHMS1740518	10.1016/S2213-8587(21)00139-X	Included
19	19366957	Etanercept treatment in children with new-onset type 1 diabetes: pilot randomized, placebo-controlled, double-blind study	Mastrandrea L, Yu J, Behrens T, Buchlis J, Albini C, Fourtner S, Quattrin T.	Diabetes Care	2009	PMC2699714		10.2337/dc09-0054	Included
20	25500887	Anti-thymocyte globulin/G-CSF treatment preserves β cell function in patients with established type 1 diabetes	Haller MJ, Gitelman SE, Gottlieb PA, Michels AW, Rosenthal SM, Shuster JJ, Zou B, Brusko TM, Hulme MA, Wasserfall CH, Mathews CE, Atkinson MA, Schatz DA.	J Clin Invest	2015	PMC4382237		10.1172/JCI78492	Excluded	the age of the participants does not fit our inclusion cirteria
21	24115337	Characterization of residual β cell function in long-standing type 1 diabetes	Sherr JL, Ghazi T, Wurtz A, Rink L, Herold KC.	Diabetes Metab Res Rev	2014			10.1002/dmrr.2478	Excluded	the age of the participants does not fit our inclusion cirteria / the data were not easy to be extracted
22	29925930	Elevated T cell levels in peripheral blood predict poor clinical response following rituximab treatment in new-onset type 1 diabetes	Linsley PS, Greenbaum CJ, Rosasco M, Presnell S, Herold KC, Dufort MJ.	Genes Immun	2019	PMC6477779	NIHMS1019136	10.1038/s41435-018-0032-1	Excluded	Interventions not directly related to modifying the immune response
23	38554443	PD-1 Receptor (+) T cells are associated with the efficacy of the combined treatment with regulatory t cells and rituximab in type 1 diabetes children via regulatory t cells suppressive activity amelioration	Zieliński M, Sakowska J, Iwaszkiewicz-Grześ D, Gliwiński M, Hennig M, Żalińska M, Wołoszyn-Durkiewicz A, Jaźwińska-Curyłło A, Kamińska H, Owczuk R, Młynarski W, Jarosz-Chobot P, Bossowski A, Szadkowska A, Fendler W, Beń-Skowronek I, Chobot A, Myśliwiec M, Siebert J, Marek-Trzonkowska N, Trzonkowski P.	Int Immunopharmacol	2024			10.1016/j.intimp.2024.111919	Excluded	couldn't retrieve the report because of our geographical region
24	24026563	B-lymphocyte depletion with rituximab and β-cell function: two-year results	Pescovitz MD, Greenbaum CJ, Bundy B, Becker DJ, Gitelman SE, Goland R, Gottlieb PA, Marks JB, Moran A, Raskin P, Rodriguez H, Schatz DA, Wherrett DK, Wilson DM, Krischer JP, Skyler JS; Type 1 Diabetes TrialNet Anti-CD20 Study Group.	Diabetes Care	2014	PMC3898764		10.2337/dc13-0626	Excluded	the age of the participants does not fit our inclusion cirteria
25	38369573	Safety, tolerability and immunogenicity of PRV-101, a multivalent vaccine targeting coxsackie B viruses (CVBs) associated with type 1 diabetes: a double-blind randomised placebo-controlled Phase I trial	Hyöty H, Kääriäinen S, Laiho JE, Comer GM, Tian W, Härkönen T, Lehtonen JP, Oikarinen S, Puustinen L, Snyder M, León F, Scheinin M, Knip M, Sanjuan M.	Diabetologia	2024	PMC10954874		10.1007/s00125-024-06092-w	Excluded	the treatment used does meet our inclusion criteria
26	27727279	Regulatory T Cell Responses in Participants with Type 1 Diabetes after a Single Dose of Interleukin-2: A Non-Randomised, Open Label, Adaptive Dose-Finding Trial	Todd JA, Evangelou M, Cutler AJ, Pekalski ML, Walker NM, Stevens HE, Porter L, Smyth DJ, Rainbow DB, Ferreira RC, Esposito L, Hunter KM, Loudon K, Irons K, Yang JH, Bell CJ, Schuilenburg H, Heywood J, Challis B, Neupane S, Clarke P, Coleman G, Dawson S, Goymer D, Anselmiova K, Kennet J, Brown J, Caddy SL, Lu J, Greatorex J, Goodfellow I, Wallace C, Tree TI, Evans M, Mander AP, Bond S, Wicker LS, …	PLoS Med	2016	PMC5058548		10.1371/journal.pmed.1002139	Excluded	The outcomes reported does not meet our inclusion criteria for the outcomes
27	33145642	A randomised, single-blind, placebo-controlled, dose-finding safety and tolerability study of the anti-CD3 monoclonal antibody otelixizumab in new-onset type 1 diabetes	Keymeulen B, van Maurik A, Inman D, Oliveira J, McLaughlin R, Gittelman RM, Roep BO, Gillard P, Hilbrands R, Gorus F, Mathieu C, Van de Velde U, Wisniacki N, Napolitano A.	Diabetologia	2021	PMC7801303		10.1007/s00125-020-05317-y	Excluded	the age of the participants does not fit our inclusion cirteria
28	38902652	First-in-human, double-blind, randomized phase 1b study of peptide immunotherapy IMCY-0098 in new-onset type 1 diabetes: an exploratory analysis of immune biomarkers	Van Rampelbergh J, Achenbach P, Leslie RD, Kindermans M, Parmentier F, Carlier V, Bovy N, Vanderelst L, Van Mechelen M, Vandepapelière P, Boitard C.	BMC Med	2024	PMC11191262		10.1186/s12916-024-03476-y	Excluded	The outcomes reported does not meet our inclusion criteria for the outcomes
29	32607749	Low-dose IL-2 in children with recently diagnosed type 1 diabetes: a Phase I/II randomised, double-blind, placebo-controlled, dose-finding study	Rosenzwajg M, Salet R, Lorenzon R, Tchitchek N, Roux A, Bernard C, Carel JC, Storey C, Polak M, Beltrand J, Amouyal C, Hartemann A, Corbeau P, Vicaut E, Bibal C, Bougnères P, Tran TA, Klatzmann D.	Diabetologia	2020			10.1007/s00125-020-05200-w	Excluded	no relevant outcomes
30	20580618	GAD-alum treatment in patients with type 1 diabetes and the subsequent effect on GADA IgG subclass distribution, GAD65 enzyme activity and humoral response	Chéramy M, Skoglund C, Johansson I, Ludvigsson J, Hampe CS, Casas R.	Clin Immunol	2010			10.1016/j.clim.2010.06.001	Excluded	couldn't retrieve the report because of our geographical region
31	19443276	Treatment of patients with new onset Type 1 diabetes with a single course of anti-CD3 mAb Teplizumab preserves insulin production for up to 5 years	Herold KC, Gitelman S, Greenbaum C, Puck J, Hagopian W, Gottlieb P, Sayre P, Bianchine P, Wong E, Seyfert-Margolis V, Bourcier K, Bluestone JA; Immune Tolerance Network ITN007AI Study Group.	Clin Immunol	2009	PMC2735402	NIHMS135179	10.1016/j.clim.2009.04.007	Excluded	the age of the participants does not fit our inclusion cirteria
32	23562090	Interleukin-1 antagonism in type 1 diabetes of recent onset: two multicentre, randomised, double-blind, placebo-controlled trials	Moran A, Bundy B, Becker DJ, DiMeglio LA, Gitelman SE, Goland R, Greenbaum CJ, Herold KC, Marks JB, Raskin P, Sanda S, Schatz D, Wherrett DK, Wilson DM, Krischer JP, Skyler JS; Type 1 Diabetes TrialNet Canakinumab Study Group; Pickersgill L, de Koning E, Ziegler AG, Böehm B, Badenhoop K, Schloot N, Bak JF, Pozzilli P, Mauricio D, Donath MY, Castaño L, Wägner A, Lervang HH, Perrild H, Mandrup-Poul…	Lancet	2013	PMC3827771	NIHMS503723	10.1016/S0140-6736(13)60023-9	Included
33	35589610	Ladarixin, an inhibitor of the interleukin-8 receptors CXCR1 and CXCR2, in new-onset type 1 diabetes: A multicentre, randomized, double-blind, placebo-controlled trial	Piemonti L, Keymeulen B, Gillard P, Linn T, Bosi E, Rose L, Pozzilli P, Giorgino F, Cossu E, Daffonchio L, Goisis G, Ruffini PA, Maurizi AR, Mantelli F, Allegretti M.	Diabetes Obes Metab	2022	PMC9540558		10.1111/dom.14770	Included
34	28794283	Metabolic and immune effects of immunotherapy with proinsulin peptide in human new-onset type 1 diabetes	Alhadj Ali M, Liu YF, Arif S, Tatovic D, Shariff H, Gibson VB, Yusuf N, Baptista R, Eichmann M, Petrov N, Heck S, Yang JHM, Tree TIM, Pujol-Autonell I, Yeo L, Baumard L, Stenson R, Howell A, Clark A, Boult Z, Powrie J, Adams L, Wong FS, Luzio S, Dunseath G, Green K, O'Keefe A, Bayly G, Thorogood N, Andrews R, Leech N, Joseph F, Nair S, Seal S, Cheung H, Beam C, Hills R, Peakman M, Dayan CM.	Sci Transl Med	2017			10.1126/scitranslmed.aaf7779	excluded	The outcomes reported does not meet our inclusion criteria for the outcomes
35	19040615	Proinsulin peptide immunotherapy in type 1 diabetes: report of a first-in-man Phase I safety study	Thrower SL, James L, Hall W, Green KM, Arif S, Allen JS, Van-Krinks C, Lozanoska-Ochser B, Marquesini L, Brown S, Wong FS, Dayan CM, Peakman M.	Clin Exp Immunol	2009	PMC2675245		10.1111/j.1365-2249.2008.03814.x	Excluded	The outcomes reported does not meet our inclusion criteria for the outcomes
36	28357504	Effect of simultaneous vaccination with H1N1 and GAD-alum on GAD(65)-induced immune response	Tavira B, Cheramy M, Axelsson S, Åkerman L, Ludvigsson J, Casas R.	Diabetologia	2017	PMC5487599		10.1007/s00125-017-4263-x	Excluded	Use of combination therapy
37	25583753	Preexisting insulin autoantibodies predict efficacy of otelixizumab in preserving residual β-cell function in recent-onset type 1 diabetes	Demeester S, Keymeulen B, Kaufman L, Van Dalem A, Balti EV, Van de Velde U, Goubert P, Verhaeghen K, Davidson HW, Wenzlau JM, Weets I, Pipeleers DG, Gorus FK.	Diabetes Care	2015	PMC4370324		10.2337/dc14-1575	Excluded	The outcomes reported does not meet our inclusion criteria for the outcomes
38	19931408	Autoantigen-specific regulatory T cells induced in patients with type 1 diabetes mellitus by insulin B-chain immunotherapy	Orban T, Farkas K, Jalahej H, Kis J, Treszl A, Falk B, Reijonen H, Wolfsdorf J, Ricker A, Matthews JB, Tchao N, Sayre P, Bianchine P.	J Autoimmun	2010	PMC2860016	NIHMS157062	10.1016/j.jaut.2009.10.005	Excluded	The outcomes reported does not meet our inclusion criteria for the outcomes
39	27023009	Subcutaneous Administration of Otelixizumab is Limited by Injection Site Reactions: Results of an Exploratory Study in Type 1 Diabetes Mellitus Patients	MacDonald A, Ambery P, Donaldson J, Hicks K, Keymeulen B, Parkin J.	Exp Clin Endocrinol Diabetes	2016			10.1055/s-0042-101241	Excluded	couldn't retrieve the report because of our geographical region
40	33207093	Golimumab and Beta-Cell Function in Youth with New-Onset Type 1 Diabetes	Quattrin T, Haller MJ, Steck AK, Felner EI, Li Y, Xia Y, Leu JH, Zoka R, Hedrick JA, Rigby MR, Vercruysse F; T1GER Study Investigators.	N Engl J Med	2020			10.1056/NEJMoa2006136	Included
41	28844471	Remodeling T cell compartments during anti-CD3 immunotherapy of type 1 diabetes	Long SA, Thorpe J, Herold KC, Ehlers M, Sanda S, Lim N, Linsley PS, Nepom GT, Harris KM.	Cell Immunol	2017	PMC5614459	NIHMS902279	10.1016/j.cellimm.2017.07.007	Excluded	Cohort
42	26518356	Changes in T-cell subsets identify responders to FcR-nonbinding anti-CD3 mAb (teplizumab) in patients with type 1 diabetes	Tooley JE, Vudattu N, Choi J, Cotsapas C, Devine L, Raddassi K, Ehlers MR, McNamara JG, Harris KM, Kanaparthi S, Phippard D, Herold KC.	Eur J Immunol	2016	PMC4882099	NIHMS747118	10.1002/eji.201545708	Excluded	The outcomes reported does not meet our inclusion criteria for the outcomes
43	38267821	Comparisons of Metabolic Measures to Predict T1D vs Detect a Preventive Treatment Effect in High-Risk Individuals	Sims EK, Cuthbertson D, Jacobsen L, Ismail HM, Nathan BM, Herold KC, Redondo MJ, Sosenko J.	J Clin Endocrinol Metab	2024	PMC11244203		10.1210/clinem/dgae048	Included
44	26628416	Umbilical Cord Mesenchymal Stromal Cell With Autologous Bone Marrow Cell Transplantation in Established Type 1 Diabetes: A Pilot Randomized Controlled Open-Label Clinical Study to Assess Safety and Impact on Insulin Secretion	Cai J, Wu Z, Xu X, Liao L, Chen J, Huang L, Wu W, Luo F, Wu C, Pugliese A, Pileggi A, Ricordi C, Tan J.	Diabetes Care	2016			10.2337/dc15-0171	Excluded	the treatment used does meet our inclusion criteria
45	26462724	Mobilization without immune depletion fails to restore immunological tolerance or preserve beta cell function in recent onset type 1 diabetes	Haller MJ, Atkinson MA, Wasserfall CH, Brusko TM, Mathews CE, Hulme M, Cintron M, Shuster J, McGrail K, Posgai A, Schatz D.	Clin Exp Immunol	2016	PMC4750600		10.1111/cei.12731	Excluded	the study is out of our objective
46	23086558	Teplizumab treatment may improve C-peptide responses in participants with type 1 diabetes after the new-onset period: a randomised controlled trial	Herold KC, Gitelman SE, Willi SM, Gottlieb PA, Waldron-Lynch F, Devine L, Sherr J, Rosenthal SM, Adi S, Jalaludin MY, Michels AW, Dziura J, Bluestone JA.	Diabetologia	2013	PMC3537871	NIHMS416558	10.1007/s00125-012-2753-4	Included
47	21896927	C-peptide response and HLA genotypes in subjects with recent-onset type 1 diabetes after immunotherapy with DiaPep277: an exploratory study	Buzzetti R, Cernea S, Petrone A, Capizzi M, Spoletini M, Zampetti S, Guglielmi C, Venditti C, Pozzilli P; DiaPep Trialists Group.	Diabetes	2011	PMC3198071		10.2337/db10-0560	Excluded	the age of the participants does not fit our inclusion cirteria
48	25011949	Low-dose otelixizumab anti-CD3 monoclonal antibody DEFEND-1 study: results of the randomized phase III study in recent-onset human type 1 diabetes	Aronson R, Gottlieb PA, Christiansen JS, Donner TW, Bosi E, Bode BW, Pozzilli P; DEFEND Investigator Group.	Diabetes Care	2014	PMC4392937		10.2337/dc13-0327	included
49	14679105	Prevention of autoimmune diabetes through immunostimulation with Q fever complement-fixing antigen	Silva DG, Charlton B, Cowden W, Petrovsky N.	Ann N Y Acad Sci	2003			10.1196/annals.1288.072	Excluded	couldn't retrieve the report because of our geographical region
50	2644144	Effect of cyclosporin on interleukin 2-related T-lymphocyte parameters in IDDM patients	Chatenoud L, Feutren G, Nelson DL, Boitard C, Bach JF.	Diabetes	1989			10.2337/diab.38.2.249	Excluded	The outcomes reported does not meet our inclusion criteria for the outcomes
51	15358643	Effect of photopheresis on lymphocyte population in children with newly diagnosed type 1 diabetes	Ernerudh J, Ludvigsson J, Berlin G, Samuelsson U.	Clin Diagn Lab Immunol	2004	PMC515261		10.1128/CDLI.11.5.856-861.2004	Excluded	the treatment used does meet our inclusion criteria
52	21714999	Antigen-based therapy with glutamic acid decarboxylase (GAD) vaccine in patients with recent-onset type 1 diabetes: a randomised double-blind trial	Wherrett DK, Bundy B, Becker DJ, DiMeglio LA, Gitelman SE, Goland R, Gottlieb PA, Greenbaum CJ, Herold KC, Marks JB, Monzavi R, Moran A, Orban T, Palmer JP, Raskin P, Rodriguez H, Schatz D, Wilson DM, Krischer JP, Skyler JS; Type 1 Diabetes TrialNet GAD Study Group.	Lancet	2011	PMC3580128	NIHMS315091	10.1016/S0140-6736(11)60895-7	Excluded	the age of the participants does not fit our inclusion cirteria
53	25634360	Low-dose interleukin-2 fosters a dose-dependent regulatory T cell tuned milieu in T1D patients	Rosenzwajg M, Churlaud G, Mallone R, Six A, Dérian N, Chaara W, Lorenzon R, Long SA, Buckner JH, Afonso G, Pham HP, Hartemann A, Yu A, Pugliese A, Malek TR, Klatzmann D.	J Autoimmun	2015	PMC8153751	NIHMS738482	10.1016/j.jaut.2015.01.001	Excluded	no relevant outcomes
54	24236828	Efficacy and safety of low-dose otelixizumab anti-CD3 monoclonal antibody in preserving C-peptide secretion in adolescent type 1 diabetes: DEFEND-2, a randomized, placebo-controlled, double-blind, multi-centre study	Ambery P, Donner TW, Biswas N, Donaldson J, Parkin J, Dayan CM.	Diabet Med	2014			10.1111/dme.12361	Excluded	the age of the participants does not fit our inclusion cirteria
55	15919798	A single course of anti-CD3 monoclonal antibody hOKT3gamma1(Ala-Ala) results in improvement in C-peptide responses and clinical parameters for at least 2 years after onset of type 1 diabetes	Herold KC, Gitelman SE, Masharani U, Hagopian W, Bisikirska B, Donaldson D, Rother K, Diamond B, Harlan DM, Bluestone JA.	Diabetes	2005	PMC5315015		10.2337/diabetes.54.6.1763	Included
56	12482192	Clustering of cases of insulin dependent diabetes (IDDM) occurring three years after hemophilus influenza B (HiB) immunization support causal relationship between immunization and IDDM	Classen JB, Classen DC.	Autoimmunity	2002			10.1080/08916930290028175	Excluded	the treatment used does meet our inclusion criteria
57	11016449	Effect of cow's milk exposure and maternal type 1 diabetes on cellular and humoral immunization to dietary insulin in infants at genetic risk for type 1 diabetes. Finnish Trial to Reduce IDDM in the Genetically at Risk Study Group	Paronen J, Knip M, Savilahti E, Virtanen SM, Ilonen J, Akerblom HK, Vaarala O.	Diabetes	2000			10.2337/diabetes.49.10.1657	Excluded	the treatment used does meet our inclusion criteria
58	3308579	Buffy coat transfusions in early type I diabetes	Cavanaugh J, Chopek M, Binimelis J, Leiva A, Barbosa J.	Diabetes	1987			10.2337/diab.36.10.1089	Excluded	the treatment used does meet our inclusion criteria
59	37861217	Teplizumab and β-Cell Function in Newly Diagnosed Type 1 Diabetes	Ramos EL, Dayan CM, Chatenoud L, Sumnik Z, Simmons KM, Szypowska A, Gitelman SE, Knecht LA, Niemoeller E, Tian W, Herold KC; PROTECT Study Investigators.	N Engl J Med	2023			10.1056/NEJMoa2308743	Included
60	30679414	Good Results with Individually Adapted Long-Term Immunosuppression Following Alemtuzumab Versus ATG Induction Therapy in Combined Kidney-Pancreas Transplantation: A Single-Center Report	Bösmüller C, Messner F, Margreiter C, Öllinger R, Maglione M, Oberhuber R, Scheidl S, Neuwirt H, Öfner D, Margreiter R, Schneeberger S.	Ann Transplant	2019	PMC6363467		10.12659/AOT.911712	excluded	Insufficient data for analysis
61	21680720	Phase I (safety) study of autologous tolerogenic dendritic cells in type 1 diabetic patients	Giannoukakis N, Phillips B, Finegold D, Harnaha J, Trucco M.	Diabetes Care	2011	PMC3161299		10.2337/dc11-0472	Excluded	the treatment used does meet our inclusion criteria
62	8181261	Randomized trial comparing nicotinamide and nicotinamide plus cyclosporin in recent onset insulin-dependent diabetes (IMDIAB 1). The IMDIAB Study Group	Pozzilli P, Visalli N, Boccuni ML, Baroni MG, Buzzetti R, Fioriti E, Signore A, Cavallo MG, Andreani D, Lucentini L, et al.	Diabet Med	1994			10.1111/j.1464-5491.1994.tb00237.x	Excluded	couldn't retrieve the report because of our geographical region
63	10441040	A multi-centre randomized trial of two different doses of nicotinamide in patients with recent-onset type 1 diabetes (the IMDIAB VI)	Visalli N, Cavallo MG, Signore A, Baroni MG, Buzzetti R, Fioriti E, Mesturino C, Fiori R, Lucentini L, Matteoli MC, Crinò A, Corbi S, Spera S, Teodonio C, Paci F, Amoretti R, Pisano L, Suraci C, Multari G, Sulli N, Cervoni M, De Mattia G, Faldetta MR, Boscherini B, Pozzilli P, et al.	Diabetes Metab Res Rev	1999			10.1002/(sici)1520-7560(199905/06)15:3<181::aid-dmrr31>3.0.co;2-h	Excluded	couldn't retrieve the report because of our geographical region
64	23912172	Pretransplantation GAD-autoantibody status to guide prophylactic antibody induction therapy in simultaneous pancreas and kidney transplantation	Ringers J, van der Torren CR, van de Linde P, van der Boog PJ, Mallat MJ, Bonifacio E, Roep BO, de Fijter JW.	Transplantation	2013			10.1097/TP.0b013e3182a012cc	Excluded	The outcomes reported does not meet our inclusion criteria for the outcomes
65	24598244	GAD autoantibody affinity in adult patients with latent autoimmune diabetes, the study participants of a GAD65 vaccination trial	Krause S, Landherr U, Agardh CD, Hausmann S, Link K, Hansen JM, Lynch KF, Powell M, Furmaniak J, Rees-Smith B, Bonifacio E, Ziegler AG, Lernmark A, Achenbach P.	Diabetes Care	2014			10.2337/dc13-1719	Excluded	the age of the participants does not fit our inclusion cirteria
66	17459076	Selective unresponsiveness to beta cell autoantigens after induction immunosuppression in pancreas transplantation with anti-interleukin-2 receptor antibody versus anti-thymocyte globulin	van de Linde P, Vd Boog PJ, Tysma OM, Elliott JF, Roelen DL, Claas FH, de Fijter JW, Roep BO.	Clin Exp Immunol	2007	PMC1942039		10.1111/j.1365-2249.2007.03400.x	Excluded	couldn't retrieve the report because of our geographical region
67	1604665	Randomized trial of induction immunosuppression with anti-IL2-R monoclonal antibody 33B3.1 and rabbit antithymocyte globulin following simultaneous pancreas and kidney transplantation	Cantarovich D, Paineau J, Le Mauff B, Karam G, Yaques Y, Hourmant M, Dantal J, Baatard R, Soulillou JP.	Transplant Proc	1992				Excluded	couldn't retrieve the report because of our geographical region
68	8828954	Intravenous immunoglobulin therapy for autoimmune diabetes mellitus	Colagiuri S, Leong GM, Thayer Z, Antony G, Dwyer JM, Kidson W, Wakefield D.	Clin Exp Rheumatol	1996				Excluded	the study is out of our objective
69	16567825	Choice of antibody immunotherapy influences cytomegalovirus viremia in simultaneous pancreas-kidney transplant recipients	Huurman VA, Kalpoe JS, van de Linde P, Vaessen N, Ringers J, Kroes AC, Roep BO, De Fijter JW.	Diabetes Care	2006			10.2337/diacare.29.04.06.dc05-1647	Excluded	the study is out of our objective
70	23432755	Prospective randomized trial of maintenance immunosuppression with rapid discontinuation of prednisone in adult kidney transplantation	Suszynski TM, Gillingham KJ, Rizzari MD, Dunn TB, Payne WD, Chinnakotla S, Finger EB, Sutherland DER, Najarian JS, Pruett TL, Matas AJ, Kandaswamy R.	Am J Transplant	2013	PMC3621067	NIHMS450211	10.1111/ajt.12166	Excluded	couldn't retrieve the report because of our geographical region
71	15818323	Corticosteroid-free immunosuppression with tacrolimus, mycophenolate mofetil, and daclizumab induction in renal transplantation	Rostaing L, Cantarovich D, Mourad G, Budde K, Rigotti P, Mariat C, Margreiter R, Capdevilla L, Lang P, Vialtel P, Ortuño-Mirete J, Charpentier B, Legendre C, Sanchez-Plumed J, Oppenheimer F, Kessler M; CARMEN Study Group.	Transplantation	2005			10.1097/01.tp.0000154915.20524.0a	Excluded	the study is out of our objective
72	8057515	Effect of glycemic control on early diabetic renal lesions. A 5-year randomized controlled clinical trial of insulin-dependent diabetic kidney transplant recipients	Barbosa J, Steffes MW, Sutherland DE, Connett JE, Rao KV, Mauer SM.	JAMA	1994				Excluded	the study is out of our objective
73	16000961	Autoimmune toxicities associated with the administration of antitumor vaccines and low-dose interleukin-2	Chianese-Bullock KA, Woodson EM, Tao H, Boerner SA, Smolkin M, Grosh WW, Neese PY, Merrill P, Petroni GR, Slingluff CL Jr.	J Immunother	2005			10.1097/01.cji.0000171314.00924.2b	Excluded	the study is out of our objective
74	8310507	Prevention of acute rejection episodes with an anti-interleukin 2 receptor monoclonal antibody. I. Results after combined pancreas and kidney transplantation	Cantarovich D, Le Mauff B, Hourmant M, Dantal J, Baatard R, Denis M, Jacques Y, Karam G, Paineau J, Soulillou JP.	Transplantation	1994			10.1097/00007890-199401001-00007	Excluded	the study is out of our objective
75	9636551	Effect of race and immunosuppression in renal transplantation: three-year survival results from a US multicenter, randomized trial. FK506 Kidney Transplant Study Group	Neylan JF.	Transplant Proc	1998			10.1016/s0041-1345(98)00274-7	Excluded	the study is out of our objective
76	8539873	Donor bone marrow infusion in simultaneous pancreas/kidney transplant recipients: a preliminary study	Burke GW, Ricordi C, Karatzas T, Carreno M, Cirocco R, Ciancio G, Coker D, Quian T, Selvaggi G, Alejandro R, et al.	Transplant Proc	1995				Excluded	the study is out of our objective
