# Supplementary material for: Immunotherapy as a treatment for type 1 diabetes mellitus in children and young adults: A comprehensive systematic review and meta-analysis
Source: PLoS One. 2025 Apr 11;20(4):e0321727. doi: 10.1371/journal.pone.0321727 (PMC11990578; doi:10.1371/journal.pone.0321727)
Supplement: S2 File — Risk of Bias (RoB) Analysis: A comprehensive evaluation of the potential biases across studies, assessed using Cochrane RoB 2 tool. The detailed methodology, criteria, and justifications for each judgment are provided to ensure transparency. (XLSX) [file pone.0321727.s002.xlsx]

## Sheet: Sheet1
												Domain 1. Randomization process										Domain 2. Deviations from intended interventions																		Domain 3. Mising outcome data
Unique ID	Assessor	Study ID	Reference	Experimental	Comparator	Outcome	Results	Aim	Effect of adhering to intervention?	Weight	Sources	1.1	1.2	Note for 1.1&1.2	1.3	Note for 1.3	1.0 Algorithm result	1.0 Assessor's Judgement	1.0 General note	1.0 Optional Question	1.0 Note for optional question	2.1	2.2	Note for 2.1&2.2	2.3	Note for 2.3	2.4	Note for 2.4	2.5	Note for 2.5	2.6	Note for 2.6	2.7	Note for 2.7	2.0 Algorithm result	2.0 Assessor's Judgement	2.0 General Notes	2.0 Optional Question	2.0 Note for optional question	3.1	Note for 3.1	3.2	Note for 3.2	3.3	Note for 3.3&3.4	3.4	Note for 3.4 (not use)	3.0 Algorithm result	3.0 Assessor's judgement
u,1	GV	1	Teplizumab	Intervention	Control	C-peptide, HbA1c, Insulin		assignment to intervention (the 'intention-to-treat' effect)	NA	1	Journal article(s)	Y	Y		PN		Low	Low				N	PN		NA		NA		NA		Y		NA		Low	Low				Y		NA		NA		NA		Low	Low
u,2	GV	2	Imatinib	Intervention	Control	C-peptide, HbA1c, Insulin		assignment to intervention (the 'intention-to-treat' effect)	NA	1	Journal article(s)	Y	Y		N		Low	Low				N	PN		NA		NA		NA		Y		NA		Low	Low				Y		NA		NA		NA		Low	Low
u,3	GV	3	Teplizumab	Intervention	Control	C-peptide, HbA1c, Insulin		assignment to intervention (the 'intention-to-treat' effect)	NA	1	Journal article(s)	Y	N		N		High	High				N	PN		NA		NA		NA		Y		NA		Low	Low				Y		NA		NA		NA		Low	Low
u,4	RC	4	Etanercept	Intervention	Control	C-peptide, HbA1c, Insulin		assignment to intervention (the 'intention-to-treat' effect)	NA	1	Journal article(s)	Y	Y		N		Low	Low				N	N		NA		NA		NA		Y		NA		Low	Low				Y		NA		NA		NA		Low	Low
u,5	RC	5	Canakinumab	Intervention	Control	C-peptide, HbA1c, Insulin		assignment to intervention (the 'intention-to-treat' effect)	NA	1	Journal article(s)	Y	Y		N		Low	Low				N	N		NA		NA		NA		PY		NA		Low	Low				Y		NA		NA		NA		Low	Low
u,6	RC	6	Anakinra	Intervention	Control	C-peptide, HbA1c		assignment to intervention (the 'intention-to-treat' effect)	NA	1	Journal article(s)	Y	Y		N		Low	Low				N	N		NA		NA		NA		Y		NA		Low	Low				Y		NA		NA		NA		Low	Low
u,7	AL	7	Ladarixin	Intervention	Control	C-peptide, HbA1c, Insulin		assignment to intervention (the 'intention-to-treat' effect)	NA	1	Journal article(s)	Y	Y		N		Low	Low				N	PN		NA		NA		NA		Y		NA		Low	Low				Y		NA		NA		NA		Low	Low
u,8	AL	8	Golimumab	Intervention	Control	C-peptide, HbA1c, Insulin		assignment to intervention (the 'intention-to-treat' effect)	NA	1	Journal article(s)	Y	Y		N		Low	Low				N	PN		NA		NA		NA		Y		NA		Low	Low				Y		NA		NA		NA		Low	Low
u,9	AL	9	Otelexizumab	Intervention	Control	C-peptide, HbA1c, Insulin		assignment to intervention (the 'intention-to-treat' effect)	NA	1	Journal article(s)	Y	PY		N		Low	Low				N	N		NA		NA		NA		Y		NA		Low	Low				PN		Y		NA		NA		Low	Low
u,10	GV	10	Ala-Ala	Intervention	Control	C-peptide, HbA1c, Insulin		assignment to intervention (the 'intention-to-treat' effect)	NA	1	Journal article(s)	Y	PY		PN		Low	Low				Y	Y		PY		PY		NI		Y		NA		High	High				PY		NA		NA		NA		Low	Low
u,11	RC	11	Teplizumab	Intervention	Control	C-peptide, HbA1c, Insulin		assignment to intervention (the 'intention-to-treat' effect)	NA	1	Journal article(s)	Y	Y		N		Low	Low				N	PN		NA		NA		NA		Y		NA		Low	Low				Y		NA		NA		NA		Low	Low
u,12	RC	12	Teplizumab	Intervention	Control	C-peptide, HbA1c		assignment to intervention (the 'intention-to-treat' effect)	NA	1	Journal article(s)	Y	Y		N		Low	Low				N	N		NA		NA		NA		Y		NA		Low	Low				PY		NA		NA		NA		Low	Low
[truncated: 34 more columns]
