# Supplementary material for: Immunotherapy as a treatment for type 1 diabetes mellitus in children and young adults: A comprehensive systematic review and meta-analysis
Source: PLoS One. 2025 Apr 11;20(4):e0321727. doi: 10.1371/journal.pone.0321727 (PMC11990578; doi:10.1371/journal.pone.0321727)
Supplement: S3 File — Summary of the RoB Analysis: A concise summary presenting the overall bias levels (low, moderate, or high) for each study, along with visual representations. (XLSX) [file pone.0321727.s003.xlsx]

## Sheet: Sheet1
Unique ID	Reviewer	Study ID	Reference	Experimental	Comparator	Outcome	Result	Aim	Effect of adhering to intervention?	Weight	Randomization process	Comment for randomization process	Deviations from intended interventions	Comment for deviations from intended interventions	Missing outcome data	Comment for missing outcome data	Measurement of the outcome	Comment for measurement of the outcome	Selection of the reported result	Comment for selection of the reported result	Overall Bias	Comment for overall bias
u,1	GV	1	Teplizumab	Intervention	Control	C-peptide, HbA1c, Insulin		assignment to intervention (the 'intention-to-treat' effect)	NA	1	Low		Low		Low		Low		Low		Low
u,2	GV	2	Imatinib	Intervention	Control	C-peptide, HbA1c, Insulin		assignment to intervention (the 'intention-to-treat' effect)	NA	1	Low		Low		Low		Low		Low		Low
u,3	GV	3	Teplizumab	Intervention	Control	C-peptide, HbA1c, Insulin		assignment to intervention (the 'intention-to-treat' effect)	NA	1	High		Low		Low		Low		Low		High
u,4	RC	4	Etanercept	Intervention	Control	C-peptide, HbA1c, Insulin		assignment to intervention (the 'intention-to-treat' effect)	NA	1	Low		Low		Low		Low		Low		Low
u,5	RC	5	Canakinumab	Intervention	Control	C-peptide, HbA1c, Insulin		assignment to intervention (the 'intention-to-treat' effect)	NA	1	Low		Low		Low		Low		Low		Low
u,6	RC	6	Anakinra	Intervention	Control	C-peptide, HbA1c		assignment to intervention (the 'intention-to-treat' effect)	NA	1	Low		Low		Low		Low		Low		Low
u,7	AL	7	Ladarixin	Intervention	Control	C-peptide, HbA1c, Insulin		assignment to intervention (the 'intention-to-treat' effect)	NA	1	Low		Low		Low		Low		Low		Low
u,8	AL	8	Golimumab	Intervention	Control	C-peptide, HbA1c, Insulin		assignment to intervention (the 'intention-to-treat' effect)	NA	1	Low		Low		Low		Low		Low		Low
u,9	AL	9	Otelexizumab	Intervention	Control	C-peptide, HbA1c, Insulin		assignment to intervention (the 'intention-to-treat' effect)	NA	1	Low		Low		Low		Some concerns		Low		Some concerns
u,10	GV	10	Ala-Ala	Intervention	Control	C-peptide, HbA1c, Insulin		assignment to intervention (the 'intention-to-treat' effect)	NA	1	Low		High		Low		High		Low		High
u,11	RC	11	Teplizumab	Intervention	Control	C-peptide, HbA1c, Insulin		assignment to intervention (the 'intention-to-treat' effect)	NA	1	Low		Low		Low		Low		Low		Low
u,12	RC	12	Teplizumab	Intervention	Control	C-peptide, HbA1c		assignment to intervention (the 'intention-to-treat' effect)	NA	1	Low		Low		Low		Low		Low		Low
	Randomization process	Deviations from intended interventions	Mising outcome data	Measurement of the outcome	Selection of the reported result	Overall Bias
Assignment to intervention (the 'intention-to-treat' effect)
Total number of study = 12
Low risk	91.7	91.7	100	83.3	100	75
Some concerns	0	0	0	8.3	0	8.3
High risk	8.3	8.3	0	8.3	0	16.7
Adhering to intervention (the 'per-protocol' effect)
Total number of study = 0
Low risk
Some concerns
High risk
